# Supplementary material for: Effects of Agronomic Practices on the Severity of Sweet Basil Downy Mildew (Peronospora belbahrii)
Source: Plants (Basel). 2021 Apr 30;10(5):907. doi: 10.3390/plants10050907 (PMC8147145; doi:10.3390/plants10050907)
Supplement: Supplementary file 1 [file plants-10-00907-s001.zip]

Archive with 1 entries (1 files):
- plants-1191251-supplementary.pdf
